# Supplementary material for: Co-Existing Vestibular Hypofunction Impairs Postural Control, but Not Frailty and Well-Being, in Older Adults with Benign Paroxysmal Positional Vertigo
Source: J Clin Med. 2025 Apr 14;14(8):2666. doi: 10.3390/jcm14082666 (PMC12027737; doi:10.3390/jcm14082666)
Supplement: Supplementary file 1 [file jcm-14-02666-s001.zip]

Archive with 1 entries (1 files):
- jcm-3531384-supplementary.pdf
